# Supplementary material for: Elevated Muscle-Specific miRNAs in Serum of Myotonic Dystrophy Patients Relate to Muscle Disease Progress
Source: PLoS One. 2015 Apr 27;10(4):e0125341. doi: 10.1371/journal.pone.0125341 (PMC4411125; doi:10.1371/journal.pone.0125341)
Supplement: S2 Table — (XLSX) [file pone.0125341.s003.xlsx]

## Sheet: Sheet1
S2 Table. Characteristics and clinical investigation of DM1 patients.
	Age	Sex	Genetic analysis (CTG repeat number)	Disease severity	Distal/proximal weakness	Progressive/ non-progressive	Medicines	Secondary complications	miR-1 RQ value	miR-133a RQ value	miR-133b RQ value	miR-206 RQ value
DM1 patient 1	47	male	500-700	severe	distal & proximal	progressive	statins	heart problems	0.000800755	0.000794288	0.000954864	0.00118049
DM1 patient 2	52	female	900 ± 50	moderate	distal & mild proximal	non-progressive	anti-depressants	NO	5.92278e-05	9.14135e-05	0.000139652	0.000324982
DM1 patient 3	47	male	630 ± 50	moderate	distal & mild proximal	progressive	NO	NO	0.000194584	0.000364461	0.000398689	0.000484433
DM1 patient 4	32	female	1050-1250	moderate	distal	non-progressive	NO	NO	9.35581e-05	0.000118396	0.000156528	0.000103763
DM1 patient 5	50	male	650 ± 50	severe	distal & proximal	non-progressive	NO	NO	0.000158153	0.000150648	0.000195876	0.000124714
DM1 patient 6	32	male	500-700	moderate	distal	progressive	NO	NO	0.000311973	0.000325004	0.000505784	0.000289653
DM1 patient 7	59	female	150 ± 25	mild	distal	non-progressive	NO	NO	0.000108928	0.00018129	0.000174191	9.36017e-05
DM1 patient 8	31	male	300 ± 50	moderate	distal	progressive	NO	NO	0.000299482	0.000542998	0.000670345	0.00027278
DM1 patient 9	24	male	700 ± 50	moderate	distal	non-progressive	NO	NO	0.00019397	0.000355263	0.000415002	0.000337183
DM1 patient 10	41	female	155 ± 10	moderate	distal	non-progressive	NO	heart problems	0.000116732	0.000176009	0.000128858	3.98291e-05
DM1 patient 11	30	female	750-850	moderate	distal & proximal	progressive	NO	NO	0.00038355	0.00061896	0.00073443	0.000646515
DM1 patient 12	63	male	1050 ± 25	severe	distal	non-progressive	NO	NO	0.000312657	0.000531151	0.000496026	7.43709e-05
DM1 patient 13	30	female	300 ± 50	moderate	distal	progressive	NO	NO	0.000490229	0.000823546	0.000765305	0.000353063
DM1 patient 14	43	male	650 ± 50	moderate	distal & proximal	non-progressive	NO	NO	9.52328e-05	0.000178856	0.000241263	5.09713e-05
DM1 patient 15	28	female	650 ± 25	mild	distal & proximal	progressive	NO	NO	0.000269501	0.000537186	0.000929658	0.000437732
DM1 patient 16	41	male	500-700	moderate	distal & mild proximal	progressive	NO	NO	0.000370785	0.000714	0.000925265	0.000567766
DM1 patient 17	46	male	150 ± 25	mild	distal	progressive	NO	NO	0.000675471	0.00141542	0.00164668	0.00121769
DM1 patient 18	44	female	500-700	mild	distal	progressive	thyrohormone	hypothyroidism	0.000915687	0.00232711	0.00141738	0.00246648
DM1 patient 19	37	male	500-700	moderate	distal	non-progressive	thyrohormone	hypothyroidism	7.48508e-05	0.00021274	0.000192922	0.00018659
DM1 patient 20	35	male	500-700	mild	distal	non-progressive	thyrohormone	hypothyroidism	0.000261541	0.00067914	0.000567886	0.000636566
DM1 patient 21	46	male	700 ± 20	moderate	distal & mild proximal	progressive	NO	NO	0.000396243	0.000743226	0.000686398	0.000598996
DM1 patient 22	38	male	700 ± 50	moderate	distal	progressive	anti-coagulants	heart problems	0.000657675	0.00146566	0.00170231	0.00161513
DM1 patient 23	33	male	155 ± 10	moderate	distal	progressive	NO	heart problems	0.00031741	0.00105804	0.000921924	0.00121515
